# Supplementary material for: The Accuracy of Self-Administered Web- and App-Based Tools for Audiometric Tests—A Systematic Review
Source: Audiol Res. 2025 Jun 19;15(3):73. doi: 10.3390/audiolres15030073 (PMC12189380; doi:10.3390/audiolres15030073)
Supplement: Supplementary file 1 [file audiolres-15-00073-s001.zip]

Archive with 1 entries (1 files):
- audiolres-3568831-supplementary.pdf
